# Supplementary material for: Cost-Effectiveness of Newborn Screening for Infantile-Onset Pompe Disease in Japan
Source: Int J Neonatal Screen. 2026 Mar 31;12(2):21. doi: 10.3390/ijns12020021 (PMC13108023; doi:10.3390/ijns12020021)
Supplement: Supplementary file 1 [file IJNS-12-00021-s001.zip]

Archive with 1 entries (1 files):
- IJNS-4026868-supplementary.pdf
